# Supplementary material for: The Complex Evolutionary Dynamics of Hsp70s: A Genomic and Functional Perspective
Source: Genome Biol Evol. 2013 Nov 24;5(12):2460–77. doi: 10.1093/gbe/evt192 (PMC3879978; doi:10.1093/gbe/evt192)
Supplement: Supplementary Data [file supp_evt192_Komineketal_S1.xls]

## Sheet: Fungi Hsp70
Supplementary Fig. S1. Hsp70 orthologs identified in 57 fungal species with the 14 S.cerevisiae Hsp70 proteins used as queries. Taxonomic group, ORF/Gene names, their approximate genomic location, names given in this work (Given Name) and the reciprocal best-blast hits against the S. cerevisiae proteins (rec-BLAST) are shown for each identified Hsp70 ortholog. Specific issue encountered in the id…
Group	Species / Strain	Data Source(s)	ORF ID(s) / Gene name	Approximate genomic location of the ORF	Given Name	rec-BLAST	Notes
BASIDIOMYCOTA	Ustilago maydis	BROAD Institute	UM03791.1	Contig 126: 117491-119428 +	UmaySSA	SSA1
			UM04434+UM04435	Contig 157: 150824 – 149484, 151718 – 151260, 152019 – 151956	UmaySSB1	SSB2	ORFs contains partial sequences, full sequence reconstructed using genomic data and homology with Ccinerea and Cneoformans
			UM05918.1	Contig 216: 22904-25867 +	UmaySSE1	SSE1
			UM01209.1	Contig 43: 12990-15309 -	UmaySSC1	SSC1
			UM05357.1	Contig 192: 77460-79277 -	UmaySSZ1	SSZ1
				Contig 32: 325 – 1 // Contig 31: 84996 – 83292	UmayKAR2	KAR2	contigs contain partial sequences, because the gene is located at a contig break
			UM00904.1	Contig 30: 62426-65185 -	UmayLHS1	LHS1
	Cryptococcus neoformans grubii h99	BROAD Institute	CNAG_01750.2	Chromosome 11: 787758-790112 -	CneoSSA1	SSA1
			CNAG_01727.2	Chromosome 11: 729059-731645 +	CneoSSA2	SSA1
			CNAG_00334.2	Chromosome 1: 857472-859921 +	CneoSSB1	SSB2
			CNAG_06208.2	Chromosome 12: 630749-633499 +	CneoSSE1	SSE1
			CNAG_05199.2	Chromosome 4: 697170-699940 +	CneoSSC1	SSC1
			CNAG_01404.2	Chromosome 5: 394159-396194 +	CneoSSZ1	SSZ1
			CNAG_06443.2	Chromosome 13: 499100-501759 -	CneoKAR2	KAR2
			CNAG_03899.2	Chromosome 2: 1130168-1133013 +	CneoLHS1	LHS1
	Phanerochaete chrysosporium	JGI	e_gwh2.1.247.1	scaffold_1:1436212-1438391	PchrSSA	SSA4
		BROAD Institute	e_gwh2.1.301.1	scaffold_1:1820168-1822284	PchrSSB1	SSB2
			fgenesh1_pm.C_scaffold_6000005	scaffold_6:138921-141446	PchrSSE1	SSE1
			fgenesh1_pg.C_scaffold_12000350	scaffold_12:1072737-1074905	PchrSSC1	SSC1
			Gww2.10.123.1	scaffold_10:1261738-1263184	PchrSSZ1	SSZ1	ORF contains partial sequence, full sequence reconstructed using PCHR_78864, genomic data and homology with Ccinerea
			e_gww2.9.92.1	scaffold_9:750951-753143	PchrKAR2	KAR2
			fgenesh1_pg.C_scaffold_9000190	scaffold_9:620781-623737	PchrLHS1	LHS1
	Coprinopsis cinerea okayama	BROAD Institute	CC1G_13924.2	Supercontig 2: 1783904-1786230 -	CcinSSA	SSA3
			CC1G_13982.2	Supercontig 2: 2701019-2703492 +	CcinSSB1	SSB2
			CC1G_09266.2	Supercontig 3: 3516070-3518798 +	CcinSSE1	SSE1
			CC1G_06894.2	Supercontig 3: 2451192-2453422 +	CcinSSC1	SSC1
			CC1G_05804.2	Supercontig 12: 216005-218031 +	CcinSSZ1	SSZ1	ORF contains partial sequence, full sequence reconstructed from genomic data and homology with Pchrysosporium
			CC1G_12348.2	Supercontig 10: 1397150-1399622 -	CcinKAR2	KAR2	ORF contains partial sequence, full sequence reconstructed from genomic data and homology with Cneoformans, Pchrysosporium and Umaydis
			CC1G_09108.2	Supercontig 10: 1064743-1067804 -	CcinLHS1	LHS1
			CC1G_14207.2	Supercontig 3: 1960479-1963567 +	CcinKAR2p	KAR2	putative pseudogene, not used
SCHIZOSACCHAROMYCES	Schizosaccharomyces japonicus	BROAD Institute	SJAG_04055	Chromosome 2: 3183743-3186117 +	SjapSSA-I	SSA4
			SJAG_01186	Chromosome 3: 1132068-1134327 -	SjapSSA-II	SSA4
			SJAG_05779	Chromosome 3: 2523408-2525449 +	SjapSSB1	SSB2
			SJAG_03237	Chromosome 2: 691851-693863 -	SjapSSB2	SSB2
			SJAG_04511	Chromosome 3: 714716-717686 +	SjapSSE1	SSE1
			SJAG_05709	Chromosome 3: 2001458-2003774 +	SjapSSC1	SSC1
			SJAG_01510	Chromosome 3: 1786066-1788033 +	SjapSSZ1	SSZ1
			SJAG_00790	Chromosome 1: 2667113-2669515 -	SjapKAR2	KAR2
			SJAG_02875	Chromosome 1: 1651957-1654797 +	SjapLHS1	LHS1
	Schizosaccharomyces pombe 972h-	BROAD Institute	SPAC13G7_02c / ssa1	Supercontig 2: 2297753 – 2295819	SpomSSA-I	SSA1
			SPCC1739_13 / ssa2	Supercontig 3: 2057243 – 2059186	SpomSSA-II	SSA1
			SPBC1709_05	Supercontig 2: 1106456 – 1108297	SpomSSB1	SSB2
			SPAC110_04c	Supercontig 1: 1920160 – 1917998	SpomSSE1	SSE1
			SPAC664_11	Supercontig 1: 1726009 – 1728033	SpomSSC1	SSC1
			SPAC57A7_12	Supercontig 1: 1515089-1516914 -	SpomSSZ1	SSZ1
			SPAC22A12_15c	Supercontig 1: 1185303 – 1183312	SpomKAR2	KAR2
			SPAC1F5_06	Supercontig 1: 281367 – 278599	SpomLHS1	LHS1
	Schizosaccharomyces octosporus	BROAD Institute	SOCG_04298	Chromosome 3: 576782-579147 -	SoctSSA-I	SSA4
			SOCG_02770	Chromosome 1: 320278-322202 -	SoctSSA-II	SSA2
			SOCG_03479	Chromosome 1: 2053617-2055908 -	SoctSSB1	SSB2
			SOCG_00373	Chromosome 2: 2092129-2094901 +	SoctSSE1	SSE1
			SOCG_01535	Chromosome 3: 2196974-2199415 -	SoctSSC1	SSC1
			SOCG_02356	Chromosome 1: 3427346-3429199 -	SoctSSZ1	SSZ1	ORF contains partial sequence, full sequence reconstructed using genomic data and homology with Scryophilus
			SOCG_02212	Chromosome 1: 3105086-3107714 -	SoctKAR2	KAR2
			SOCG_00522	Chromosome 2: 2444159-2447187 -	SoctLHS1	LHS1
	Schizosaccharomyces cryophilus	BROAD Institute	SPOG_00242	Supercontig 3: 532003-534426 -	ScrySSA-I	SSA4
			SPOG_05342	Supercontig 4: 334784-337065 -	ScrySSA-II	SSA4
			SPOG_04259	Supercontig 9: 444495-446661 -	ScrySSB1	SSB2
			SPOG_02132	Supercontig 2: 1328159-1330917 -	ScrySSE1	SSE1
			SPOG_05615	Supercontig 1: 923558-926038 -	ScrySSC1	SSC1
			SPOG_05669	Supercontig 5: 927867-929974 -	ScrySSZ1	SSZ1
			SPOG_00613	Supercontig 5: 614924-617571 -	ScryKAR2	KAR2
			SPOG_01983	Supercontig 2: 974957-977770 +	ScryLHS1	LHS1
PEZIZOMYCOTINA	Magnaporthe grisea 70-15 (MG6)	BROAD Institute	MGG_06958.6	Supercontig 18: 935235-937726 -	MgriSSA	SSA1
			MGG_11513.6	Supercontig 21: 1724419-1727245 +	MgriSSB1	SSB2
			MGG_06065.6	Supercontig 24: 545033-548037 -	MgriSSE1	SSE2
			MGG_04191.6	Supercontig 12: 486481-489423 +	MgriSSC1	SSC1
			MGG_02842.6	Supercontig 23: 918967-920953 +	MgriSSZ1	SSZ1
			MGG_02503.6	Supercontig 18: 2064348-2066834 -	MgriKAR2	KAR2
			MGG_06648.6	Supercontig 18: 2211652-2214877 -	MgriLHS1	LHS1
	Neurospora crassa OR74A (NC10)	BROAD Institute	NCU09602.4 / HSP70	Supercontig 2: 79807-82656 -	NcraSSA	SSA1
			NCU02075.4	Supercontig 1: 1450891-1453703 +	NcraSSB1	SSB2	ORF contains partial sequence, full sequence reconstructed using genomic data and homology with Mgrisea, Panserina and Cglobosum
			NCU05269.4	Supercontig 4: 5521208-5524832 -	NcraSSE1	SSE2
			NCU08693.4	Supercontig 4: 4072155-4075127 +	NcraSSC1	SSC1
			NCU00692.4	Supercontig 1: 7530307-7532510 +	NcraSSZ1	SSZ1
			NCU03982.4	Supercontig 6: 2302462-2305332 -	NcraKAR2	KAR2
			NCU09485.4	Supercontig 2: 4430576-4433950 +	NcraLHS1	LHS1
	Podospora anserina	Podospora anserina Genome Project	Pa_6_4100	CHR 6: 160198 – 162442	PansSSA	SSA1
			Pa_1_2670	CHR 1: 962007 – 964244	PansSSB1	SSB2
			Pa_3_4490	CHR 3: 926456 – 929160	PansSSE1	SSE1
			Pa_6_2570	CHR 6: 1429367 – 1431561	PansSSC1	SSC1
			Pa_1_18900	CHR 1: 1696036 – 1697858	PansSSZ1	SSZ1
			Pa_4_6420	CHR 4: 1766710 – 1769004	PansKAR2	KAR2
			Pa_3_10060	CHR 3: 2861974 – 2865069	PansLHS1	LHS1
	Chaetomium globosum	BROAD Institute	CHGG_08262.1	Supercontig 5: 4397131-4399392 +	CgloSSA	SSA1
			CHGG_01675.1	Supercontig 1: 5157151-5159397 -	CgloSSB1	SSB2
			CHGG_04834.1	Supercontig 4: 3438199-3440891 -	CgloSSE1	SSE2
			CHGG_04605.1	Supercontig 4: 2692267-2694395 +	CgloSSC1	SSC1	ORF contains partial sequence, full sequence reconstructed using genomic data and homology with Panserina
			CHGG_06364.1	Supercontig 3: 3303639-3305447 +	CgloSSZ1	SSZ1
			CHGG_09206.1	Supercontig 6: 2741846-2744216 -	CgloKAR2	KAR2
			CHGG_01653.1	Supercontig 1: 5081454-5083492 +	CgloKAR2p	KAR2	ORF contains partial sequence, full sequence reconstructed using genomic data and homology with Panserina, Ncrassa and Mgrisea
			CHGG_10554.1	Supercontig 7: 3076476-3079557 +	CgloLHS1	LHS1	ORF contains partial sequence, full sequence reconstructed using genomic data, trace archive and homology with Panserina, Ncrassa and Mgrisea
	Trichoderma reesei	JGI	e_gw1.2.175.1	scaffold_2:1721232-1723250	TreeSSA	SSA1	ORF contains a unique insertion/intron, full sequence reconstructed using using homology with G.zeae and G. moniliformis
			estExt_fgenesh5_pg.C_130159	scaffold_13:501120-503692	TreeSSB1	SSB2
			estExt_GeneWisePlus.C_400011	scaffold_40:20191-23199	TreeSSE1	SSE1
			estExt_fgenesh5_pg.C_20133	scaffold_2:459908-462223	TreeSSC1	SSC1
			estExt_fgenesh1_pm.C_60103	scaffold_6:874716-876824	TreeSSZ1	SSZ1
			estExt_fgenesh5_pg.C_160150	scaffold_16:512482-515161	TreeKAR2	KAR2
			gw1.9.395.1	scaffold_9:508545-511499	TreeLHS1	LHS1
	Gibberella moniliformis	BROAD Institute	FVEG_00720.2	Supercontig 1: 2118626-2121082 +	GmonSSA	SSA1
	(Fusarium verticillioides)		FVEG_00688.2	Supercontig 1: 2008124-2011068 -	GmonSSB1	SSB2
			FVEG_07295.2	Supercontig 9: 379858-382935 -	GmonSSE1	SSE2
			FVEG_06113.2	Supercontig 7: 905127-908495 +	GmonSSC1	SSC1
			FVEG_02022.2	Supercontig 2: 1460770-1462601 +	GmonSSZ1	SSZ1
			FVEG_04019.2	Supercontig 4: 1690107-1692628 +	GmonKAR2	KAR2
			FVEG_11493.2	Supercontig 17: 362696-366046 -	GmonLHS1	LHS1
	Gibberella zeae	BROAD Institute	FGSG_00838.2	Supercontig 1: 2689098-2691457 -	GzeaSSA	SSA1
	(Fusarium graminearum)		FGSG_00921.2	Supercontig 1: 2987810-2990564 +	GzeaSSB1	SSB2	ORF contains partial sequence, nearly full sequence reconstructed using genomic data and homology with Gmoniliformis, but a missing fragment is absent even from trace data, so probably wasn't sequenced at all
			FGSG_01950.2	Supercontig 1: 6393997-6397123 +	GzeaSSE1	SSE2
			FGSG_06154.2	Supercontig 3: 4480983-4483396 +	GzeaSSC1	SSC1
			FGSG_08644.2	Supercontig 5: 1135291-1137371 +	GzeaSSZ1	SSZ1
			FGSG_09471.2	Supercontig 6: 1681356-1683917 +	GzeaKAR2	KAR2
			FGSG_10819.2	Supercontig 8: 1239854-1243148 +	GzeaLHS1	LHS1
	Botryotinia fuckeliana	BROAD Institute	BC1G_06164.1 / BofuT4_P016860.1	Supercontig 29: 217973-220426 -	BfucSSA	SSA2	ORF contains partial sequence, full sequence reconstructed using BofuT4_P016860.1
		Genoscope	BC1G_10845.1+BC1G_10846.1 / BofuT4_P147470.1	Supercontig 80: 115316-116955 - / Supercontig 80: 117318-119054 -	BfucSSB1	SSB2	ORFs contains partial sequences, full sequence reconstructed using BofuT4_P147470.1, genomic data and homology with Sscleoriorum
			BC1G_09769.1	Supercontig 66: 142479-144980 +	BfucSSE1	SSE2
			BC1G_11661.1	Supercontig 91: 152354-154585 +	BfucSSC1	SSC1
			BC1G_00968.1	Supercontig 3: 72264-74141 -	BfucSSZ1	SSZ1	ORF contains partial sequence, full sequence reconstructed using genomic data and homology with Sscleotiorum
			BC1G_04390.1	Supercontig 18: 306893-309142 -	BfucKAR2	KAR2
			BC1G_12543.1	Supercontig 103: 133202-136309 +	BfucLHS1	LHS1
	Sclerotinia sclerotiorum	BROAD Institute	SS1G_00134.1	Supercontig 1: 360402-362841 +	SsclSSA	SSA2
			SS1G_05645.1	Supercontig 7: 85362-87846 +	SsclSSB1	SSB2
			SS1G_01888.1	Supercontig 2: 2131071-2133573 -	SsclSSE1	SSE2
			SS1G_09744.1	Supercontig 14: 356107-358330 +	SsclSSC1	SSC1
			SS1G_09280.1	Supercontig 13: 380553-382433 +	SsclSSZ1	SSZ1
			SS1G_02266.1	Supercontig 3: 436178-438409 +	SsclKAR2	KAR2
			SS1G_10087.1	Supercontig 15: 78997-82107 +	SsclLHS1	LHS1
	Phaeospheria nodorum	BROAD Institute	SNOG_14320.1+SNOG_14321.1+SNOG_14322.1	Supercontig 31: 75420-79148 +	PnodSSA	SSA2	ORFs contained partial sequence, full sequence reconstructed using genomic data, trace archive and homology with Ssclerotiorum and Ureesii
			SNOG_04404.1	Supercontig 6: 669855 - 672136	PnodSSB1	SSB2	ORFs contained partial sequence, full sequence reconstructed using genomic data
			SNOG_06062.1	Supercontig 8: 1294925-1297418 -	PnodSSE1	SSE1
			SNOG_13583.1	Supercontig 27: 223556-225572 +	PnodSSC1	SSC1	ORF contains partial sequence, full sequence reconstructed using genomic data and homology with Ssclerotiorum and Ureesii
			SNOG_00353.1	Supercontig 1: 825701-827510 -	PnodSSZ1	SSZ1
			SNOG_12476.1	Supercontig 22: 436572 – 432968 -	PnodKAR2	KAR2	ORFs contained partial sequence, full sequence reconstructed using genomic data
			SNOG_02459.1	Supercontig 3: 1389497-1392654 +	PnodLHS1	LHS1
	Ajellomyces capsulatus G186AR	BROAD Institute	HCBG_07920.2	Supercontig 14: 787633-790545 -	AcapSSA	SSA3
			HCBG_04781.2	Supercontig 6: 246375-249081 +	AcapSSB1	SSB2
			HCBG_04755.2	Supercontig 6: 175186-178648 -	AcapSSE1	SSE2	ORF contains partial sequence, full sequence reconstructed using genomic data and homology with Cimmitis
			HCBG_08743.2	Supercontig 17: 332729-336038 -	AcapSSC1	SSC1
			HCBG_02577.2	Supercontig 3: 1241446-1243861 +	AcapSSZ1	SSZ1	ORF contains partial sequence, full sequence reconstructed using genomic data and homology with Cimmitis
			HCBG_05946.2	Supercontig 8: 462625-465850 +	AcapKAR2	KAR2
			HCBG_03803.2	Supercontig 4: 2258060-2261385 -	AcapLHS1	LHS1
	Uncinocarpus reesii	BROAD Institute	UREG_03219.1	Supercontig 2: 732847-734942 -	UreeSSA	SSA1
			UREG_01466.1	Supercontig 1: 3706657-3708820 +	UreeSSB1	SSB2
			UREG_03621.1	Supercontig 2: 1898773-1901396 +	UreeSSE1	SSE2
			UREG_01663.1	Supercontig 1: 4304912-4307119 +	UreeSSC1	SSC1
			UREG_06810.1	Supercontig 4: 2000023-2001905 +	UreeSSZ1	SSZ1	ORF contains partial sequence, full sequence reconstructed using genomic data and homology with Cimmitis
			UREG_01160.1	Supercontig 1: 2836596-2838920 -	UreeKAR2	KAR2
			UREG_07090.1	Supercontig 5: 207815-210859 +	UreeLHS1	LHS1	ORF contains partial sequence, full sequence reconstructed using genomic data, trace archive and homology with Cimmitis and Acapsulatus
	Coccidioides immitis RS	BROAD Institute	CIMG_02494.3	Supercontig 1: 1675495-1678079 -	CimmSSA	SSA1
			CIMG_02269.3	Supercontig 1: 2256912-2259616 +	CimmSSB1	SSB2
			CIMG_06861.3	Supercontig 2: 3686703-3689818 -	CimmSSE1	SSE2
			CIMG_04436.3	Supercontig 4: 521504-524476 +	CimmSSC1	SSC1
			CIMG_01851.3	Supercontig 1: 3583856-3586135 -	CimmSSZ1	SSZ1
			CIMG_01229.3	Supercontig 1: 5252843-5255630 +	CimmKAR2	KAR2
			CIMG_03236.3	Supercontig 6: 809068-812503 +	CimmLHS1	LHS1
	Aspergillus nidulans FGSC A4	BROAD Institute	ANID_05129	Contig 88: 88007-90384 +	AnidSSA	SSA1
			ANID_11227+ANID_10202	Contig 175: 18168-19865 + / Contig 22: 134-1579 +	AnidSSB1	SSB2	contigs contain partial sequences, full sequence reconstructed using combined data from both contigs
			ANID_01047	Contig 16: 8192-11153 +	AnidSSE1	SSE2
			ANID_06010	Contig 103: 5334-7986 +	AnidSSC1	SSC1
			ANID_04616	Contig 79: 68926-71101 -	AnidSSZ1	SSZ1
			ANID_02062	Contig 32: 187084-189402 -	AnidKAR2	KAR2
			ANID_00847	Contig 13: 191288-194278 -	AnidLHS1	LHS1
	Aspergillus fumigatus	EBI Integr8	Afu1g07440	Chromosome 1: 2102587-2104621 +	AfumSSA	SSA4
			Afu8g03930	Chromosome 8: 839316-841607 +	AfumSSB2	SSB2
			Afu1g12610	Chromosome 1: 3331407-3333764 +	AfumSSE1	SSE2
			Afu2g09960	Chromosome 2: 2551872-2554095 -	AfumSSC1	SSC1
			Afu2g02320	Chromosome 2: 584085-586013 -	AfumSSZ1	SSZ1
			Afu2g04620	Chromosome 2: 1258486-1260682 -	AfumKAR2	KAR2
			Afu1g15050	Chromosome 1: 4045354-4048347 -	AfumLHS1	LHS1
	Aspergillus oryzae	BROAD Institute	AO090012000995	Supercontig 12: 2578981-2581024 +	AorySSA	SSA2
			AO090103000007	Supercontig 25: 21617-23874 +	AorySSB1	SSB2
			AO090113000129	Supercontig 17: 1656464-1658958 +	AorySSE1	SSE2
			AO090011000638	Supercontig 22: 1645256-1647468 +	AorySSC1	SSC1	ORF contains partial sequence, full sequence reconstructed using genomic data and homology with Aterreus,Anidulans and Afumigatus
			AO090011000513	Supercontig 22: 1284917-1286908 -	AorySSZ1	SSZ1
			AO090003000257	Supercontig 6: 682684-684869 +	AoryKAR2	KAR2
			AO090005001222	Supercontig 2: 3237941-3240898 +	AoryLHS1	LHS1
	Aspergillus terreus	BROAD Institute	ATEG_10178.1	Supercontig 16: 632123-634104 +	AterSSA	SSA2
			ATEG_00003.1	Supercontig 1: 13213-15416 -	AterSSB1	SSB2
			ATEG_00453.1	Supercontig 1: 1283326-1285800 +	AterSSE1	SSE2
			ATEG_04432.1	Supercontig 6: 524851-527117 -	AterSSC1	SSC1
			ATEG_06952.1	Supercontig 10: 305711-307663 +	AterSSZ1	SSZ1
			ATEG_06040.1	Supercontig 8: 1156564-1158740 +	AterKAR2	KAR2
			ATEG_00843.1	Supercontig 1: 2352335-2361162 +	AterLHS1	LHS1	ORF contains a very long protein, the LHS1 homolog forms the 2nd exon
YARROWIA	Candida hispaniensis Y-5580	Cecile Neuveglise	YAHI0S3-06700g	YAHI0S3_545647..547605	ChisSSA-X1	SSA3
			YAHI0S6-03510g	YAHI0S6_270881..272824	ChisSSA-A	SSA3
			- no ORF data published -	YAHI_scf4343_434777..436777	ChisKAR2	KAR2
			- no ORF data published -	YAHI_scf4344_84637..86862	ChisSSC1	SSC1
			- no ORF data published -	YAHI_scf4340_426683..428518	ChisSSB1	SSB2
			- no ORF data published -	YAHI_scf4343_680889..682967	ChisSSE1	SSE2
			- no ORF data published -	YAHI_scf4345_178227..179846	ChisSSZ1	SSZ1
			- no ORF data published -	YAHI_scf4341_168515..171424	ChisLHS1	LHS1
	Candida alimentaria	Cecile Neuveglise	- no ORF data published -	YAAL_scf8585_2882264..2884198	CaliSSA-E	SSA3
			- no ORF data published -	YAAL_scf8609_2533460..2535394	CaliSSA-X2	SSA4
			- no ORF data published -	YAAL_scf8610_806196..808157	CaliSSA-G	SSA3
			- no ORF data published -	YAAL_scf8611_3130179..3132134	CaliSSA-A	SSA3
			- no ORF data published -	YAAL_scf8613_411018..412976	CaliSSA-C	SSA4
			- no ORF data published -	YAAL_scf8613_155349..155953[pseudo]	CaliSSA-X3p	SSA3
			- no ORF data published -	YAAL_scf8611_2204030..2206042	CaliKAR2	KAR2
			- no ORF data published -	YAAL_scf8585_1668335..1670537	CaliSSC1	SSC1
			- no ORF data published -	YAAL_scf8605_54251..56086	CaliSSB1	SSB2
			- no ORF data published -	YAAL_scf8611_1242441..1244495	CaliSSE1	SSE1
			- no ORF data published -	YAAL_scf8609_1004967..1006577	CaliSSZ1	SSZ1
			- no ORF data published -	YAAL_scf8609_1683712-1686792.	CaliLHS1	LHS1
	Candida phangngensis CBS10407	Cecile Neuveglise	- no ORF data published -	YAPH233-YALI0D08184g complement(1614545..1616491)	CphaSSA-C	SSA3
			- no ORF data published -	YAPH233-YALI0D22352g complement(3197089..3199029)	CphaSSA-G	SSA3
			- no ORF data published -	YAPH240-YALI0D08184g complement(1417672..1419603)	CphaSSA-X4	SSA3
			- no ORF data published -	YAPH240-YALI0D08184g complement(444452..446380)	CphaSSA-X5	SSA3
			- no ORF data published -	YAPH242-YALI0D08184g complement(1854555..1856501)	CphaSSA-A	SSA3
			- no ORF data published -	YAPH239-YALI0E13706g 1641771..1643789	CphaKAR2	KAR2
			- no ORF data published -	YAPH233-YALI0C17347g join(618522..618560,618773..620680)	CphaSSC1	SSC1
			- no ORF data published -	YAPH242-YALI0A00132g complement(168836..170671)	CphaSSB1	SSB2
			- no ORF data published -	YAPH239-YALI0E13255g complement(1675854..1677911)	CphaSSE1	SSE1
			- no ORF data published -	YAPH241-YALI0B12474g 199154..200764	CphaSSZ1	SSZ1
			- no ORF data published -	YAPH241-YALI0B08778g complement(1092513..1095374)	CphaLHS1	LHS1
	Candida yakushimensis CBS10253	Cecile Neuveglise	- no ORF data published -	YAYA_scf25028_28151..30081	YyakSSA-Fp	SSA4
			- no ORF data published -	YAYA_scf25030_10981..12897	YyakSSA-D	SSA3
			- no ORF data published -	YAYA_scf25030_622567..624501	YyakSSA-E	SSA4
			- no ORF data published -	YAYA_scf25031_2026191..2028137	YyakSSA-A	SSA3
			- no ORF data published -	YAYA_scf25031_2677312..2679276	YyakSSA-B	SSA3
			- no ORF data published -	YAYA_scf25032_1078054..1080003	YyakSSA-C	SSA4
			- no ORF data published -	YAYA_scf25030_2324415..2326427	YyakKAR2	KAR2
			- no ORF data published -	YAYA_scf25033_736061..738306	YyakSSC1	SSC1
			- no ORF data published -	YAYA_scf25032_13901..15736	YyakSSB1	SSB2
			- no ORF data published -	YAYA_scf25030_1569979..1572036	YyakSSE1	SSE1
			- no ORF data published -	YAYA_scf25034_2297654..2299264	YyakSSZ1	SSZ1
			- no ORF data published -	YAYA_scf25034_3835205..3838159	YyakLHS1	LHS1
	Candida galli CBS9722	Cecile Neuveglise	- no ORF data published -	Yaga0C-YALI0D08184g complement(join(1301102..1302967,1302967..1303059))	CgalSSA-A	SSA3
			- no ORF data published -	Yaga0D-YALI0D22352g 1595424..1597382	CgalSSA-B	SSA3
			- no ORF data published -	Yaga0D-YALI0E35046g complement(3125512..3127443)	CgalSSA-X6	SSA3
			- no ORF data published -	Yaga0E-YALI0E35046g 718090..720036	CgalSSA-E	SSA3
			- no ORF data published -	Yaga0E-YALI0E35046g complement(4952556..4954487)	CgalSSA-F	SSA3
			- no ORF data published -	Yaga0E-YALI0E35046g3 19404..21335	CgalSSA-D	SSA3
			- no ORF data published -	Yaga0F-YALI0F25289g 5231772..5233733	CgalSSA-C	SSA3
			- no ORF data published -	Yaga0E-YALI0E13706g complement(4384451..4386463)	CgalKAR2	KAR2
			- no ORF data published -	Yaga0B-YALI0C17347g 2599322..2601641	CgalSSC1	SSC1
			- no ORF data published -	YagaOD-YALI0A00132g 39754..41589	CgalSSB1	SSB2
			- no ORF data published -	Yaga0E-YALI0E13255g 2867376.. 2869433	CgalSSE1	SSE1
			- no ORF data published -	Yaga0F-YALI0B12474g complement(2631902..2633512)	CgalSSZ1	SSZ1
			- no ORF data published -	Yaga0E-YALI0B08778g 3129789.. 3132875	CgalLHS1	LHS1
	Yarrowia lipolytica	Genolevures	YALI0D08184g	CHR D: 1045550 – 1043604	YlipSSA-A	SSA1
			YALI0D22352g	CHR D: 2843487 – 2845436	YlipSSA-B	SSA4
			YALI0F25289g	CHR F: 3260540 – 3258579	YlipSSA-C	SSA4
			YALI0E35046g	CHR E: 4190297 – 4188366	YlipSSA-D	SSA4
			YALI0E29491g	CHR E: 3493589 – 3493885	YlipSSA-Ep	SSA3
			YALI0A00132g	CHR A: 7045 – 8880	YlipSSB1	SSB2
			YALI0E13255g	CHR E: 1595877 – 1597934	YlipSSE1	SSE1
			YALI0C17347g	CHR C: 2440654 – 2440692, 2438437 – 2440341	YlipSSC1	SSC1
			YALI0B12474g	CHR B: 1664503 – 1666113	YlipSSZ1	SSZ1
			YALI0E13706g	CHR E: 1658116 – 1656104	YlipKAR2	KAR2
			YALI0B08778g	CHR B: 1207977 – 1204954	YlipLHS1	LHS1
CTG GROUP	Candida lusitaniae	BROAD Institute	CLUG_03234.1	Supercontig 4: 77068-79032 -	ClusSSA-a	SSA1
			CLUG_01400.1	Supercontig 2: 390531-392468 +	ClusSSA-b	SSA1
			CLUG_02820.1	Supercontig 3: 1072350-1074239 -	ClusSSB1	SSB2
			CLUG_02016.1	Supercontig 2: 1623249-1625318 +	ClusSSE1	SSE1
			CLUG_04122.1	Supercontig 5: 42250-44184 +	ClusSSC1	SSC1
			CLUG_03878.1	Supercontig 4: 1315749-1317701 -	ClusSSQ1	SSC1
			CLUG_05851.1	Supercontig 8: 549826-551862 +	ClusKAR2	KAR2
			CLUG_05445.1	Supercontig 7: 427265-428886 +	ClusSSZ1	SSZ1	ORF contains a frameshifted sequence, full sequence reconstructed using genomic data and trace archive
			CLUG_04525.1	Supercontig 5: 879033-882343 +	ClusLHS1	LHS1	ORF contains partial sequence, nearly full sequence reconstructed using genomic data, trace archive and using homology with Dhansenii
	Meyerozyma guillermondii	BROAD Institute	PGUG_05605.1	Supercontig 7: 760966-762921 +	MguiSSA-ap	SSA3
	(Pichia guillermondii)		PGUG_04814.1	Supercontig 6: 360136 – 358199	MguiSSA-b	SSA2
			PGUG_01956.1	Supercontig 2: 1331754 – 1329913	MguiSSB1	SSB2
			PGUG_00585.1+PGUG_00586.1	Supercontig 1:1030838 – 1032948	MguiSSE1	SSE1	ORFs contains partial sequences, full sequence reconstructed using genomic data and trace archive
			PGUG_04143.1	Supercontig 5: 350855 – 352801	MguiSSC1	SSC1
			PGUG_04519.1	Supercontig 5: 1055829 – 1057802	MguiSSQ1	SSC1
			PGUG_00144.1	Supercontig 1: 244452-242821	MguiSSZ1	SSZ1
			PGUG_04934.1 (partial)	Supercontig 6: 596018 – 593982	MguiKAR2	KAR2	ORFs contains partial sequences, full sequence reconstructed using genomic data and trace archive
			PGUG_02995.1	Supercontig 3: 1231598 – 1228821	MguiLHS1	LHS1
	Debaryomyces hansenii	BROAD Institute	DEHA0D06116g	Supercontig 4: 436738-438699 -	DhanSSA-a	SSA2
		Genolevures	DEHA0D13838g	Supercontig 4: 1059116-1061062 +	DhanSSA-b	SSA1
			DEHA0A11539g	Supercontig 1: 937961-939802 +	DhanSSB1	SSB2
			DEHA0D17215g	Supercontig 4: 1324520-1326607 +	DhanSSE1	SSE1
			DEHA0C08877g	Supercontig 3: 727170-729113 +	DhanSSC1	SSC1
			DEHA0G17688g	Supercontig 7: 1354668-1356635 +	DhanSSQ1	SSC1
			DEHA0A01749g	Supercontig 1: 108699-110750 -	DhanKAR2	KAR2
			DEHA0G04587g	Supercontig 7: 349980-352748 +	DhanLHS1	LHS1
			DEHA2E03410g	Supercontig 5/E: 291711 - 293339	DhanSSZ1	SSZ1
	Candida parapsilosis	BROAD Institute	CPAG_04247.0	Contig 136: 73482-75437 -	CparSSA-a	SSA3
			CPAG_04938.0	Contig 140: 211688-213628 +	CparSSA-b	SSA4
			CPAG_04207.0	Contig 135: 255883-257724 -	CparSSB1	SSB2
			CPAG_00100.0	Contig 35: 3304-5424 +	CparSSE1	SSE1
			CPAG_03670.0	Contig 130: 154581-156536 -	CparSSC1	SSC1
			CPAG_04753.0	Contig 139: 220038-221975 -	CparSSQ1	SSC1
			CPAG_01744.0	Contig 102: 106644-108257 -	CparSSZ1	SSZ1
			CPAG_04622.0	Contig 138: 269187-271241 +	CparKAR2	KAR2
			CPAG_01321.0	Contig 93: 11466-14276 -	CparLHS1	LHS1
	Candida tropicalis	BROAD Institute	CTRG_03648.3	Supercontig 4: 1466594-1468540 -	CtroSSA-a	SSA4
			CTRG_04728.3	Supercontig 6: 1007504-1009438 +	CtroSSA-b	SSA1
			CTRG_03109.3	Supercontig 4: 164218-166059 -	CtroSSB1	SSB2
			CTRG_04273.3	Supercontig 5: 1351392-1353467 -	CtroSSE1	SSE1
			CTRG_01722.3	Supercontig 2: 1395100-1397040 +	CtroSSC1	SSC1
			CTRG_05157.3	Supercontig 7: 759503-761413 -	CtroSSQ1	SSC1
			CTRG_03925.3	Supercontig 5: 470629-472251 +	CtroSSZ1	SSZ1
			CTRG_01299.3	Supercontig 2: 483729-485789 -	CtroKAR2	KAR2
			CTRG_01349.3	Supercontig 2: 594327-597200 +	CtroLHS1	LHS1
	Candida dubliniensis	Sanger Institute	CD36_12490	CHR 1: 2990554 – 2992533 +	CdubSSA-a	SSA4
			CD36_04050	CHR 1: 919866 – 921809 -	CdubSSA-b	SSA1
			CD36_33730	CHR R: 1735413 – 1737254 +	CdubSSB1	SSB2
			CD36_05770	CHR 1: 1317430 – 1319556 -	CdubSSE1	SSE1
			CD36_21650	CHR 2: 1509835 – 1511781 +	CdubSSC1	SSC1
			CD36_73680	CHR 7: 922410 – 924329 +	CdubSSQ1	SSC1
			CD36_44350	CHR 4: 1045493 – 1047115 +	CdubSSZ1	SSZ1
			CD36_16010	CHR 2: 188912 – 190969 +	CdubKAR1	KAR2
			CD36_17610	CHR 2: 579192 - 576394 -	CdubLHS1	LHS1
	Candida albicans WO-1	BROAD Institute	CAWG_00103.1 / HSP70	Supercontig 1: 238582-240513 -	CalbSSA-a	SSA4
			CAWG_00963.1 / SSA2	Supercontig 1: 2302015-2303952 +	CalbSSA-b	SSA1
			CAWG_02101.1	Supercontig 2: 1758887-1760728 +	CalbSSB1	SSB2
			CAWG_00797.1	Supercontig 1: 1913171-1915279 +	CalbSSE1	SSE1
			CAWG_05834.1	Supercontig 9: 139233-141179 +	CalbSSC1	SSC1
			CAWG_05730.1	Supercontig 8: 876839-878755 +	CalbSSQ1	SSC1
			CAWG_03345.1	Supercontig 4: 601054-602676 -	CalbSSZ1	SSZ1
			CAWG_03887.1	Supercontig 5: 180920-182983 +	CalbKAR2	KAR2
			CAWG_04044.1	Supercontig 5: 549902-552700 +	CalbLHS1	LHS1
	Scheffersomyces stipitis	NCBI	PICST_80761	Chr1 (2017568..2019526)	SstiSSA-a	SSA3
			PICST_84662	Chr6 complement(630721..632652)	SstiSSA-b	SSA4
			PICST_79362	Chr7 (460467..462308)	SstiSSB1	SSB2
			PICST_78689	Chr6 complement(1635139..1637082)	SstiSSC1	SSC1
			PICST_87680	Chr2 complement(1594863..1596815)	SstiSSQ1	SSC1
			PICST_69996	Chr2 complement(255860..257905)	SstiKAR2	KAR2
			PICST_80235	Chr1 complement(975511..977601)	SstiSSE1	SSE1
			PICST_85151	Chr7 (119178..120815)	SstiSSZ1	SSZ1
			PICST_42658	Chr2 complement(543302..546091)	SstiLHS1	LHS1
	Candida orthopsilosis Co 90-125	NCBI	CORT0G00500	c7 complement(79787..80419) // contig64 (7490-12309)	CortSSA-a	SSA3	Co 90-125 ORF contains a partial sequence, full sequence reconstructed using data from the AY2 strain, paralog synteny determined based on sequence similarity
	Candida orthopsilosis AY2	NCBI	CORT0B08150	c2 (1696261..1696893) // contig718 (5506-10334)	CortSSA-b	SSA4	Co 90-125 ORF contains a partial sequence, full sequence reconstructed using data from the AY2 strain, paralog synteny determined based on sequence similarity
			CORT0D05790	c4 complement(1161719..1163560)	CortSSB1	SSB2
			CORT0B06250	c2 (1324900..1326855)	CortSSC1	SSC1
			CORT0G02560	c7 (512271..514211)	CortSSQ1	SSC1
			CORT0A13190	c1 complement(2866861..2868912)	CortKAR2	KAR2
			CORT0B04950	c2 (1077703..1079796)	CortSSE1	SSE1
			CORT0E04540	c5 complement(1009642..1011255)	CortSSZ1	SSZ1
			CORT0A11580	c1 complement(2559395..2562205)	CortLHS1	LHS1
	Candida tenuis	NCBI	CANTEDRAFT_107645	c21 (2016600..2018534)	CtenSSA-a	SSA4
			CANTEDRAFT_104659	c15 complement(524416..526344)	CtenSSA-b	SSA4
			CANTEDRAFT_100511	c4 (8246..10087)	CtenSSB1	SSB2
			CANTEDRAFT_100988	c4 complement(664208..666142)	CtenSSC1	SSC1
			CANTEDRAFT_102936	c8 complement(14877..16799)	CtenSSQ1	SSQ1
			CANTEDRAFT_102381	c6 complement(590787..592832)	CtenKAR2	KAR2
			CANTEDRAFT_112794	c6 complement(790531..792627)	CtenSSE1	SSE1
			CANTEDRAFT_97846	c15 complement(211510..213153)	CtenSSZ1	SSZ1
			CANTEDRAFT_128824	c4 complement(148956..151730)	CtenLHS1	LHS1
	Lodderomyces elongisporus	BROAD Institute	LELG_03645	Supercontig 4: 1593130-1595073	LeloSSA-a	SSA3
			LELG_01669	Supercontig 2: 873906-875840	LeloSSA-b	SSA2
			LELG_03097	Supercontig 4: 106976-108817 +	LeloSSB1	SSB2
			LELG_01847	Supercontig 2: 1348570-1350534 -	LeloSSC1	SSC1
			LELG_05039	Supercontig 8: 92736-94691 -	LeloSSQ1	SSC1
			LELG_01164	Supercontig 1: 3106363-3108426 -	LeloKAR2	KAR2
			LELG_01979	Supercontig 2: 1666184-1668286 -	LeloSSE1	SSE1
			LELG_05616	Supercontig 11: 22203-23828 -	LeloSSZ1	SSZ1
			LELG_01083	Supercontig 1: 2866724-2869447 -	LeloLHS1	LHS1
	Spathaspora passalidarum	NCBI	SPAPADRAFT_138204	c4 complement(1647522..1649483)	SpasSSA-a	SSA3
			SPAPADRAFT_53368	c1 (809852..811786)	SpasSSA-b	SSA2
			SPAPADRAFT_134244	c2 (523624..525465)	SpasSSB1	SSB2
			SPAPADRAFT_60315	c3 complement(677675..679606)	SpasSSC1	SSC1
			SPAPADRAFT_63632	c8 complement(367554..369449)	SpasSSQ1	SSC1
			SPAPADRAFT_60887	c3 complement(1879782..1881326)	SpasKAR2	KAR2	ORF contains partial sequence, full sequence reconstructed using genomic data and similarity with other CTG group homologs
			SPAPADRAFT_58517	c1 complement(1429380..1431207)	SpasSSE1	SSE1	ORF contains partial sequence, full sequence reconstructed using genomic data and similarity with other CTG group homologs
			SPAPADRAFT_58845	c1 complement(2173195..2174832)	SpasSSZ1	SSZ1
			SPAPADRAFT_50314	c3 (1602011..1604749)	SpasLHS1	LHS1
PRE-SACCHAROMYCETACEAE WGD	Lachancea kluyveri	Genolevures	SAKL0H20020g	CHR H: 1754166 – 1752241	LkluSSA2	SSA1
	(Saccharomyces kluyveri)		SAKL0F12606g	CHR F: 981486 – 983453	LkluSSA3	SSA3
			SAKL0E13618g	CHR E: 1124772 – 1122931	LkluSSB1	SSB2
			SAKL0H08822g	CHR H: 757260 – 755179	LkluSSE1	SSE1
			SAKL0D11638g	CHR D: 966535 – 964598	LkluSSC1	SSC1
			SAKL0H04004g	CHR H: 373807 – 371864	LkluSSQ1	SSQ1
			SAKL0G09416g	CHR G: 804704 – 806323	LkluSSZ1	SSZ1
			SAKL0G11792g	CHR G: 1003865 – 1001826	LkluKAR2	KAR2
			SAKL0B11990g	CHR B: 1034223 – 1031509	LkluLHS1	LHS1
	Lachancea thermotolerans	Genolevures	KLTH0H08448g	Klth0H: 736897 - 738819	LtheSSA2	SSA2
			KLTH0C06556g	Klth0C: 573991 - 575820	LtheSSA3	SSA3
			KLTH0B07744g	Klth0B: 628227 - 630065	LtheSSB1	SSB2
			KLTH0E13662g	Klth0E: 1209958 – 1212039	LtheSSE1	SSE1
			KLTH0F06996g	Klth0F: 612749 – 614689	LtheSSC1	SSC1
			KLTH0D13530g	Klth0D: 1102731 – 1104581	LtheSSQ1	SSQ1
			KLTH0F07150g	Klth0F: 624087 – 625703	LtheSSZ1	SSZ1
			KLTH0G07810g	Klth0G: 629654 – 631633	LtheKAR2	KAR2
			KLTH0B04290g	Klth0B: 346782 – 349325	LtheLHS1	LHS1
	Lachancea waltii	BROAD Institute	Kwal_2130	Contig 228: 2784 – 862	LwalSSA2	SSA2
		Kellis et al, 2004 (sup. materials)	Kwal_10817	Contig 33: 80028 – 78076	LwalSSA3	SSA3
			Kwal_4548	Contig 4: 15848 – 17689	LwalSSB1	SSB2
			Kwal_12262	Contig 22: 32828 – 34909	LwalSSE1	SSE1
			Kwal_14307 (partial)	Contig 104: 28507 – 30452	LwalSSC1	SSC1	ORF contains a frameshifted sequence, full sequence reconstructed using genomic data and trace archive
			Kwal_9278 (partial)	Contig 70: 67493 – 68860 // contig 71: 5 – 589	LwalSSQ1	SSQ1	contigs contain partial sequences, full sequence reconstructed using combined data from both contigs
			Kwal_14336	Contig 104: 39418 – 41034	LwalSSZ1	SSZ1
			Kwal_2889	Contig 246: 63588 – 61549	LwalKAR2	KAR2
			Kwal_14948	Contig 396: 13355 – 16012	LwalLHS1	LHS1
	Kluyveromyces lactis	Genolevures	KLLA0D04224g	CHR D: 363732 – 365654	KlacSSA2	SSA2
			KLLA0E20527g	CHR E: 1822412 – 1824364	KlacSSA3	SSA3
			KLLA0D19041g	CHR D: 1602756 – 1600915	KlacSSB1	SSB2
			KLLA0E24597g	CHR E: 2183993 – 2186077	KlacSSE1	SSE1
			KLLA0E22309g	CHR E: 1990670 – 1992595	KlacSSC1	SSC1
			KLLA0B07843g	CHR B: 690308 – 688371	KlacSSQ1	SSQ1
			KLLA0C14652g	CHR C: 1280333 – 1281970	KlacSSZ1	SSZ1
			KLLA0D09559g	CHR D: 807614 – 805574	KlacKAR2	KAR2	ORF contains a frameshifted sequence, full sequence reconstructed using genomic data and trace archive
			KLLA0F26455g	CHR F: 2450871 – 2453462	KlacLHS1	LHS1
	Eremothecium gossypii	EBI Integr8	EGOS_Q754F6 / AGOS_AFR114W	CHR 6: 641037 – 642962	EgosSSA2	SSA2
			EGOS_Q756R7 / AGOS_AER187W	CHR 5: 983874 – 985823	EgosSSA-X1	SSA3
			EGOS_Q75E44 / AGOS_ABL174C	CHR 2: 78053 – 76212	EgosSSB1	SSB2	ORF has CTG as the starting codon, instead of ATG
			EGOS_Q74ZJ0 / AGOS_AGR212W	CHR 7: 1153862 – 1155955	EgosSSE1	SSE1
			EGOS_Q753R1 / AGOS_AFR352C	CHR 6: 1075912 – 1073984	EgosSSC1	SSC1
			EGOS_Q752J2 / AGOS_AFR583W	CHR 6: 1485413 – 1487323	EgosSSQ1	SSQ1
			EGOS_Q75EX1 / AGOS_AAL043C	CHR 1: 266861 – 268474	EgosSSZ1	SSZ1
			EGOS_Q75C78 / AGOS_ACR038W	CHR 3: 428006 – 430030	EgosKAR2	KAR2
			EGOS_Q759Z5 / AGOS_ADR128C	CHR 4: 937048 – 934445	EgosLHS1	LHS1
	Zygosaccharomyces rouxii	Genolevures	ZYRO0B00836g	Zyro0B: 65436 – 67271	ZrouSSA2	SSA2
			ZYRO0B03476g	Zyro0B: 284311 – 286137	ZrouSSA3	SSA3
			ZYRO0C10450g	Zyro0C: 800876 – 802714	ZrouSSB1	SSB2
			ZYRO0A10516g	Zyro0A: 849544 – 851625	ZrouSSE1	SSE1
			ZYRO0F05038g	Zyro0F: 420062 – 421960	ZrouSSC1	SSC1
			ZYRO0B07524g	Zyro0B: 589928 – 591784	ZrouSSQ1	SSQ1
			ZYRO0C14190g	Zyro0C: 1111922 – 1113544	ZrouSSZ1	SSZ1
			ZYRO0A10846g	Zyro0A: 872493 – 874520	ZrouKAR2	KAR2
			ZYRO0E01474g	Zyro0E: 105281 – 107740	ZrouLHS1	LHS1
SACCHAROMYCETACEAE POST-WGD	Vanderwaltozyma polyspora	SGD	Kpol_1054.19	KpolContig1054a: 45398 – 47320	VpolSSA2	SSA2
			Kpol_1041.2	KpolContig1041a: 5803 – 7725	VpolSSA-X2	SSA2
			Kpol_1018.97	KpolContig1018c: 256463 – 258388	VpolSSA3	SSA3
			Kpol_1045.36	KpolContig1045c: 85701..87641	VpolSSA4	SSA4
			Kpol_1054.33	KpolContig1054a: 83386 – 85227	VpolSSB2	SSB2
			Kpol_1014.35	KpolContig1014d: 65303 – 67144	VpolSSB1	SSB2
			Kpol_1048.35	KpolContig1048b: 7671 – 9689	VpolSSE1	SSE1
			Kpol_242.3	KpolContig242: 2796 – 4775	VpolSSE2	SSE1
			Kpol_1061.31	KpolContig1061c: 6149 – 8089	VpolSSC1	SSC1
			Kpol_472.7	KpolContig472: 17347 – 19218	VpolSSQ1	SSQ1
			Kpol_1012.1	KpolContig1012a: 631 – 2532	VpolSSC3	SSC1
			Kpol_1005.9	KpolContig1005: 13821..15440	VpolSSZ1	SSZ1
			Kpol_339.4	KpolContig339: 6900 – 8510	VpolSSZ2	SSZ1
			Kpol_1004.11	KpolContig1004a: 21700 – 23670	VpolKAR2	KAR2
			Kpol_1019.2	KpolContig1019a: 4142 – 6757	VpolLHS1	LHS1
			Kpol_1073.18	KpolContig1073b: 26498 – 29009	VpolLHS2	LHS1
	Naumovozyma castelli	YGOB	NCAS_0C05760	Chr3 (1183153..1185075)	NcasSSA2	SSA2
	(Saccharomyces castelli)	NCBI	NCAS_0A14440	Chr1 (2840790..2842730)	NcasSSA4	SSA3
			NCAS_0E02580	Chr5 complement(515573..517513)	NcasSSA3	SSA3
			NCAS_0D00240	Chr4 (27261..29102)	NcasSSB1	SSB2
			NCAS_0G01560	Chr7 (278345..280186)	NcasSSB2	SSB2
			NCAS_0C01870	Chr3 complement(344877..346679)	NcasSSE1	SSE1
			NCAS_0B01860	Chr2 complement(304736..306832)	NcasSSE2	SSE1
			NCAS_0A08260	Chr1 complement(1631053..1633017)	NcasSSC1	SSC1
			NCAS_0J01260	Chr10 (217723..219678)	NcasSSQ1	SSQ1
			NCAS_0H01530	Chr8 (295003..296628)	NcasSSZ1	SSZ1
			NCAS_0A01220	Chr1 (238768..240819)	NcasKAR2	KAR2
			NCAS_0H03240	Chr8 (621613..624528)	NcasLHS1	LHS1
	Candida glabrata	Genolevures	CAGL0G03795g	CHR G: 363008 – 364930	CglaSSA2	SSA2
			CAGL0G03289g	CHR G: 312871 – 314814	CglaSSA4	SSA3
			CAGL0K04741g	CHR K: 465701 – 463860	CglaSSB2	SSB2
			CAGL0C05379g	CHR C: 514118 – 512277	CglaSSB1	SSB2
			CAGL0M06083g	CHR M: 637047 – 634963	CglaSSE2	SSE1
			CAGL0G04917g	CHR G: 472650 – 470710	CglaSSQ1	SSQ1
			CAGL0I03322g	CHR I: 285239 – 283299	CglaSSC1	SSC1
			CAGL0I01496g	CHR I: 120258 – 122201	CglaSSC3	SSC1
			CAGL0L10560g	CHR L: 1129742 – 1128132	CglaSSZ1	SSZ1
			CAGL0D02948g	CHR D: 308191 – 310194	CglaKAR2	KAR2
			CAGL0F06369g	CHR F: 630723 – 628054	CglaLHS1	LHS1
	Saccharomyces uvarum	Saccharomyces Sensu Stricto Project	Sbay_Contig669.15	Contig 669: 32964 – 34901	SuvaSSA1	SSA1	SSS assembly contained only SSA3 and SSA4, extracted all four SSAs from SGD data
	(Saccharomyces bayanus CBS 7001)	SGD	Sbay_10.49 // Sbay_Contig566.14	Sbay_10 (100174-101864) // Contig 566: 31167 – 33086	SuvaSSA2	SSA2	SSS assembly contained only SSA3 and SSA4, extracted all four SSAs from SGD data
			Sbay_2.44 // Sbay_Contig616.26	Sbay_2 (81093-83647) // Contig c616 48192-50150	SuvaSSA3	SSA3	SSS assembly contained only SSA3 and SSA4, extracted all four SSAs from SGD data
			Sbay_5.222 // Sbay_Contig677.58	Sbay_5 (338527-340952) // Contig c677 127431-129359	SuvaSSA4	SSA4	SSS assembly contained only SSA3 and SSA4, extracted all four SSAs from SGD data
			Sbay_4.15 // Sbay_Contig538.4	Sbay_4 (31421-33858) // Contig c538 6878-8719	SuvaSSB1	SSB1	SSS assembly contained partial SSB2, extracted both SSBs from SGD data
			Sbay_14.134 // Sbay_Contig667.61	Sbay_14 (246668-248568) // Contig c667 103948-105789	SuvaSSB2	SSB2	SSS assembly contained partial SSB2, extracted both SSBs from SGD data
			Sbay_16.206	Sbay_16 (359654-362331)	SuvaSSE1	SSE1
			Sbay_4.422	Sbay_4 (743056-745733)	SuvaSSE2	SSE2
			Sbay_12.128	Sbay_12 (193086-195649)	SuvaSSC1	SSC1
			Sbay_10.485	Sbay_10 (824352-826918)	SuvaSSQ1	SSQ1
			Sbay_5.39	Sbay_5 (69830-72354)	SuvaSSC3	SSC3
			Sbay_15.253	Sbay_15 (426849-429061)	SuvaSSZ1	SSZ1
			Sbay_12.47	Sbay_12 (63913-66470)	SuvaKAR2	KAR2
			Sbay_11.150	Sbay_11 (282486-285727)	SuvaLHS1	LHS1
	Saccharomyces kudriavzevii IFO 1802	Saccharomyces Sensu Stricto Project	Skud_1.58	Skud_1 (114404-116823)	SkudSSA1	SSA1
			Skud_12.44	Skud_12 (86537-88956)	SkudSSA2	SSA2
			Skud_2.32	Skud_2 (67960-70385)	SkudSSA3	SSA3
			Skud_5.228	Skud_5 (360315-362740)	SkudSSA4	SSA4
			Skud_4.25	Skud_4 (40909-43346)	SkudSSB1	SSB1
			Skud_14.127	Skud_14 (240586-243023)	SkudSSB2	SSB1
			Skud_16.177	Skud_16 (321332-324009)	SkudSSE1	SSE1
			Skud_2.297	Skud_2 (541084-543698)	SkudSSE2	SSE2
			Skud_10.263	Skud_10 (475604-478185)	SkudSSC1	SSC1
			Skud_5.61	Skud_5 (92310-94819)	SkudSSC3	SSC3
			Skud_12.454	Skud_12 (798802-801371)	SkudSSQ1	SSQ1
			Skud_8.121	Skud_8 (198489-200701)	SkudSSZ1	SSZ1
			Skud_10.188	Skud_10 (348964-351521)	SkudKAR2	KAR2
			Skud_11.153	Skud_11 (281438-284679)	SkudLHS1	LHS1
	Saccharomyces mikatae IFO 1815	Saccharomyces Sensu Stricto Project	Smik_1.63	Smik_1 (123006-124621)	SmikSSA1	SSA1
			Smik_12.40	Smik_12 (81603-83479)	SmikSSA2	SSA2
			Smik_2.43	Smik_2 (78473-80412)	SmikSSA3	SSA3
			Smik_5.249	Smik_5 (373523-375348)	SmikSSA4	SSA4
			Smik_1.64	Smik_1 (123006-124621)	SmikSSA1p	SSA1	Alternative transcript to Smik_1.63
			Smik_4.12	Smik_4 (22025-23862)	SmikSSB1	SSB1
			Smik_14.123	Smik_14 (231362-233199)	SmikSSB2	SSB2
			Smik_16.131	Smik_16 (233516-235593)	SmikSSE1	SSE1
			Smik_2.310	Smik_2 (560159-562173)	SmikSSE2	SSE2
			Smik_10.320	Smik_10 (505806-507703)	SmikSSC1	SSC1
			Smik_5.73 / Smik_5.74	Smik_5 (103210-104729)	SmikSSC3p	SSC3
			Smik_12.456	Smik_12 (798229-800180)	SmikSSQ1	SSQ1
			Smik_8.135	Smik_8 (200825-202437)	SmikSSZ1	SSZ1
			Smik_10.238	Smik_10 (377587-379544)	SmikKAR2	KAR2
			Smik_11.165	Smik_11 (282629-285270)	SmikLHS1	LHS1
	Saccharomyces paradoxus	Saccharomyces Sensu Stricto Project	Spar_1.73	Spar_1 (114869-116688)	SparSSA1	SSA1
			Spar_12.48	Spar_12 (82826-84645)	SparSSA2	SSA2
			Spar_2.48	Spar_2 (79731-81676)	SparSSA3	SSA3
			Spar_5.276	Spar_5 (375605-377430)	SparSSA4	SSA4
			Spar_4.37	Spar_4 (49681-51518)	SparSSB1	SSB1
			Spar_14.132	Spar_14 (236135-237972)	SparSSB2	SSB2
			Spar_16.222	Spar_16 (375298-377375)	SparSSE1	SSE1
			Spar_2.330	Spar_2 (546730-548744)	SparSSE2	SSE2
			Spar_10.310	Spar_10 (495494-497445)	SparSSC1	SSC1
			Spar_12.506	Spar_12 (814208-816177)	SparSSQ1	SSQ1
			Spar_5.49	Spar_5 (72542-74469)	SparSSC3	SSC3
			Spar_8.141	Spar_8 (201371-202983)	SparSSZ1	SSZ1
			Spar_10.229	Spar_10 (371921-373878)	SparKAR2	KAR2
			Spar_11.184	Spar_11 (306855-309496)	SparLHS1	LHS1
	Saccharomyces cerevisiae	SGD	YAL005C	Chr I 141433-139505	ScerSSA1	SSA1
			YLL024C	Chr XII 97484-95565	ScerSSA2	SSA2
			YBL075C	Chr II 86446-84497	ScerSSA3	SSA3
			YER103W	Chr V 364585-366513	ScerSSA4	SSA4
			YDL229W	CHR IV 44066-45907	ScerSSB1	SSB1
			YNL209W	CHR XIV 252060-253901	ScerSSB2	SSB2
			YPL106C	CHR XVI 352272-350191	ScerSSE1	SSE1
			YBR169C	CHR II: 575991-573910	ScerSSE2	SSE2
			YJR045C	CHR X 521594-519630	ScerSSC1	SSC1
			YLR369W	CHR XII: 859551-861524	ScerSSQ1	SSQ1
			YEL030W	Chr V 94644-96578	ScerSSC3	SSC3
			YHR064C	CHR 8: 227143-225527	ScerSSZ1	SSZ1
			YJL034W	Chr X 381321-383369	ScerKAR2	KAR2
			YKL073W	Chr XI 296074-298719	ScerLHS1	LHS1

## Sheet: archive
51	Saccharomyces castelli	SGD	SCAS_604.10 / NCAS_0C05760	Contig 604: 20560 – 18638	ScasSSA2	SSA2
			SCAS_609.2 / NCAS_0A14440	Contig 609: 5097 – 3157	ScasSSA4	SSA3
			SCAS_599.14 / NCAS_0E02580	Contig 599: 31680 – 29740	ScasSSA3	SSA3
			SCAS_677.4 / NCAS_0D00240	Contig 677: 6276 – 8117	ScasSSB1	SSB2
			SCAS_606.17 / NCAS_0G01560	Contig 606: 31979 – 33820	ScasSSB2	SSB2
			SCAS_700.8 / NCAS_0C01870	Contig 700: 10577 – 12634	ScasSSE1	SSE1
			SCAS_721.2 / NCAS_0B01860	Contig 721: 2855 – 759	ScasSSE2	SSE1
			SCAS_560.8 / NCAS_0A08260	Contig 560: 12871 – 14835	ScasSSC1	SSC1
			SCAS_670.6 / NCAS_0J01260	Contig 670: 10634 – 8679	ScasSSQ1	SSQ1
			SCAS_686.12 / NCAS_0H01530	Contig 686: 23678 – 22053	ScasSSZ1	SSZ1
			SCAS_690.24 / NCAS_0A01220	Contig 690: 44044 – 46092	ScasKAR2	KAR2
			SCAS_649.13 / NCAS_0H03240	Contig 649: 22106 – 19191	ScasLHS1	LHS1
53	Saccharomyces bayanus MCYC 623	BROAD Institute data	SBAY_566.14	Contig 566: 31167 – 33086	SbaySSA2	SSA2
			SBAY_669.15	Contig 669: 32964 – 34901	SbaySSA1	SSA1
			SBAY_677.58	Contig 677: 129359 – 127431	SbaySSA4	SSA4
			SBAY_616.26	Contig 616: 48192 – 50150	SbaySSA3	SSA3
			SBAY_538.4	Contig 538: 6878 – 8719	SbaySSB1	SSB1
			SBAY_667.61	Contig 667: 105789 – 103948	SbaySSB2	SSB2
			SBAY_632.46	Contig 632: 88503 – 90584	SbaySSE1	SSE1
			SBAY_678.54	Contig 678: 104314 – 106395	SbaySSE2	SSE2
			SBAY_670.9	Contig 670: 21960 – 19993	SbaySSC1	SSC1
			SBAY_545.8	Contig 545: 14061 – 12085	SbaySSQ1	SSQ1
			SBAY_676.18	Contig 676: 52934 – 50994	SbayECM10	ECM10
			SBAY_572.7	Contig 572: 9920 – 11536	SbaySSZ1	SSZ1
			Sbay_12.47	Contig 646: 1 – 1506 // Contig 628: 62914 – 63438	SbayKAR2	KAR2		c628(1-175aa)+c646(183-684aa), contig breaks, filled with Ns
			SBAY_652.55	Contig 652: 114002 – 111357	SbayLHS1	LHS1
54	Saccharomyces kudriavzevii IFO 1802	SGD	Skud_1.58	Contig 889: 2102-2371 +contig 239: 2-610 +contig 1561: 6659 – 7513	SkudSSA1	SSA1		c889 (1-90), c239 (91-293), c1561 (323-x)
		GenBank	Skud_12.44	Contig 1030: 1-387 + contig 761: 10-861 +contig 1993: 17168-17551	SkudSSA2	SSA2		c1030 (1-129), c761 (206-489), c1993 (489-x)
		Saccharomyces Sensu Stricto Project	Skud_2.32	Contig 1957: 4484 – 2535	SkudSSA3	SSA3
			Skud_5.228	Contig 2041: 3737 – 1809	SkudSSA4	SSA4
			Skud_4.25	Contig 1659: 4792 – 2951	SkudSSB1	SSB1
			Skud_14.127	Contig 2014: 4170 – 6011	SkudSSB2	SSB1
			Skud_16.177	Contig 1742: 8645 – 6564	SkudSSE1	SSE1
			Skud_2.297	Contig 2007: 11553 – 13634	SkudSSE2	SSE2		pseudogene (found in SkudJSSS)
			Skud_10.263	Contig 303: 34 – 711, contig 281: 444-896	SkudSSC1	SSC1		c303 (132-359), c281(511-x)
			Skud_5.61	Contig 1575: 1711 – 3651	SkudECM10	ECM10
			Skud_12.454	Contig 2058: 17319 – 15346	SkudSSQ1	SSQ1
			Skud_8.121	Contig 1838: 1117 – 2733	SkudSSZ1	SSZ1
			Skud_10.188	Contig 1462: 1 – 1380 // contig 1953: 570 – 1	SkudKAR2	KAR2		c1953(1-190aa)+c1462(224-682aa), contig breaks
			Skud_11.153	Contig 1372: 3424 – 779	SkudLHS1	LHS1
55	Saccharomyces mikatae	SGD	SM291 / Smik_1.63	Contig 1032: 44755 – 42815	SmikSSA1	SSA1
		Saccharomyces Sensu Stricto Project	SM14300 / Smik_12.40	Contig 1119: 4865 – 2946	SmikSSA2	SSA2
			SM1586 / Smik_2.43	Contig 132: 43949 – 45892	SmikSSA3	SSA3
			SM6476 / Smik_5.249	Contig 620: 69841 – 67913	SmikSSA4	SSA4
			Smik_1.64	Contig 1163: 1-669	SmikSSA1p	SSA1		Alternative transcript to Smik_1.63, not used
			SM2387 / Smik_4.12	Contig 196: 7736 – 9577	SmikSSB1	SSB1
			SM18133 / Smik_14.123	Contig 428: 6289 – 8130	SmikSSB2	SSB2
			SM21895 / Smik_16.131	Contig 32: 14854 – 12773	SmikSSE1	SSE1
			SM606 / Smik_2.310	Contig 99: 7345 – 9426	SmikSSE2	SSE2
			SM12335 / Smik_10.320	Contig 326: 6089 – 4110	SmikSSC1	SSC1
			SM15845 / Smik_12.456	Contig 1173: 23494 – 21530	SmikSSQ1	SSQ1
			SM9845 / Smik_8.135	Contig 315: 20754 – 19138	SmikSSZ1	SSZ1
			SM12089+SM12090 (partials) / Smik_10.238	Contig 336: 7975 – 8396 // contig 335: 3 – 1505	SmikKAR2	KAR2		c336(1-141aa)+c335(184-683aa), contig breaks, filled with Ns
			SM13389 / Smik_11.165	Contig 702: 134244 – 134346 // contig 703: 1-2576	SmikLHS1	LHS1		c702(1-29aa)+c703(29-881aa), contig breaks, filled with Ns
56	Saccharomyces paradoxus	SGD	SPAR_198	Contig 218: 34679 – 36607	SparSSA1	SSA1
		BROAD Institute Yeast Comparative	SPAR_14937	Contig 53: 19353 - 21272	SparSSA2	SSA2
			SPAR_622	Contig 449: 46719 – 48668	SparSSA3	SSA3
			SPAR_6601	Contig 333: 73988 – 72060	SparSSA4	SSA4
			SPAR_2913	Contig 429: 27707 – 29548	SparSSB1	SSB1
			SPAR_18569	Contig 238: 51353 - 53194	SparSSB2	SSB2
			SPAR_22509	Contig 387: 12334 – 10253	SparSSE1	SSE1
			SPAR_1684	Contig 210: 13973 – 11892	SparSSE2	SSE2
			SPAR_12469	Contig 301: 71152 – 69197	SparSSC1	SSC1
			SPAR_15481	Contig 152: 54225 – 52252	SparSSQ1	SSQ1
			SPAR_5843	Contig 354: 45341 – 43410	SparECM10	ECM10
			SPAR_10162	Contig 37: 10943 – 12559	SparSSZ1	SSZ1
			SPAR_12205 (partial)	Contig 298: 3159 – 3194 // contig 299: 1-1979	SparKAR2	KAR2		c298(1-12aa)+c299(25-683aa), contig breaks, filled with Ns
			SPAR_13762+SPAR_13760	Contig 322: 1548 – 1 // contig 323: 34600 – 33493	SparLHS1	LHS1		c322(1-516aa)+c323(514-881aa), contig breaks, filled with Ns
